# Supplementary material for: Evidence and potential mechanism of action of indigo naturalis and its active components in the treatment of psoriasis
Source: Ann Med. 2024 Sep 24;56(1):2329261. doi: 10.1080/07853890.2024.2329261 (PMC11423532; doi:10.1080/07853890.2024.2329261)
Supplement: Supplemental Material [file IANN_A_2329261_SM4652.zip]

Archive with 10 entries (10 files):
- Supplementary Material Figure S1.tif
- Supplementary Material Figure S2.jpg
- Supplementary Material Figure S3.jpg
- Supplementary Material Figure S4.jpg
- Supplementary Material Figure S5.jpg
- Supplementary Material Figure S6.jpg
- Supplementary Table S1.docx
- Supplementary Table S2.docx
- Supplementary Table S3.docx
- Supplementary Table S4.docx
